# Supplementary material for: Untargeted and Targeted Cerebrospinal Fluid Neurometabolomics via Chromatography–Mass Spectrometry-Based Methods
Source: Molecules. 2026 May 25;31(11):1822. doi: 10.3390/molecules31111822 (PMC13257592; doi:10.3390/molecules31111822)
Supplement: Supplementary file 1 [file molecules-31-01822-s001.zip]

Archive with 1 entries (1 files):
- molecules-4285018-supplementary.pdf
